# Supplementary material for: Assessing the origin, genetic structure and demographic history of the common pheasant (Phasianus colchicus) in the introduced European range
Source: Sci Rep. 2021 Nov 5;11:21721. doi: 10.1038/s41598-021-00567-1 (PMC8571287; doi:10.1038/s41598-021-00567-1)
Supplement: Supplementary file 6 — Supplementary Table S1. [file 41598_2021_567_MOESM6_ESM.xlsx]

## Sheet: Sheet2
GenBank	Original code	Subspecies	Country (Locality)	Haplotype in this study	Reference
KY474094	SER001		Serbia, Aleksinac	H1	This study
KY474095	SER002		Serbia, Aleksinac	H2	This study
KY474094	SER003		Serbia, Aleksinac	H1	This study
KY474095	SER004		Serbia, Indija (Indjija)	H2	This study
KY474094	SER005		Serbia, Indija (Indjija)	H1	This study
KY474094	SER006		Serbia, Indija (Indjija)	H1	This study
KY474094	SER007		Serbia, Zajecar	H1	This study
KY474094	SER008		Serbia, Zajecar	H1	This study
KY474095	SER009		Serbia, Belanovica Ljig	H2	This study
KY474094	SER010		Serbia, Belanovica Ljig	H1	This study
KY474094	SER011		Serbia, Vladimirci	H1	This study
KY474094	SER012		Serbia, Vladimirci	H1	This study
KY474095	SER013		Serbia, Koceljeva	H2	This study
KY474094	SER014		Serbia, Koceljeva	H1	This study
KY474094	SER015		Serbia	H1	This study
KY474094	SER016		Serbia, Ripanj Belgrade	H1	This study
KY474102	SER017		Serbia, Ripanj Belgrade	H9	This study
KY474094	SER018		Serbia, Goc (mountain)	H1	This study
KY474094	SER019		Serbia, Goc (mountain)	H1	This study
KY474101	SER020		Serbia, Kupinovo	H8	This study
KY474094	SER021		Serbia, Kupinovo	H1	This study
KY474094	SER022		Serbia, Rgotina Zajecar	H1	This study
KY474095	SER023		Serbia, Rgotina Zajecar	H2	This study
KY474100	SER024		Serbia, Makis - Belgrade	H7	This study
KY474094	SER025		Serbia, Makis - Belgrade	H1	This study
KY474094	SER026		Serbia, Bogatic	H1	This study
KY474094	SER027		Serbia, Zenka Lozovik Jagodina	H1	This study
KY474094	SER028		Serbia, Múzjak Lozovik Jagodina	H1	This study
KY474094	SER029		Serbia, Topola	H1	This study
KY474094	SER030		Serbia, Topola	H1	This study
KY474103	SER031		Serbia, Kula	H10	This study
KY474094	SER032		Serbia, Sirig	H1	This study
KY474094	SER033		Serbia, Bela Crkva	H1	This study
KY474094	SER034		Serbia, Kovin	H1	This study
KY474094	SER035		Serbia, Secanj	H1	This study
KY474094	SER036		Serbia, Sombor	H1	This study
KY474094	SER037		Serbia, Curug	H1	This study
KY474094	SER038		Serbia, Sivac	H1	This study
KY474094	SER039		Serbia, Mali Idós	H1	This study
KY474094	SER040		Serbia, Debesiata (Debeljata)	H1	This study
KY474094	HUN001		Hungary, BacsKiskun county- Borota	H1	This study
KY474094	HUN002		Hungary, BacsKiskun county- Borota	H1	This study
KY474094	HUN003		Hungary, Veszprem county-Karakószörcsök	H1	This study
KY474094	HUN004		Hungary, Veszprem county-Iszkáz	H1	This study
KY474099	HUN005		Hungary, Veszprem county- Kamond	H6	This study
KY474094	HUN006		Hungary, Bács-Kiskun county- Kiskunfelegyhaza	H1	This study
KY474094	HUN007		Hungary, Bács-Kiskun county- Kiskunfelegyhaza	H1	This study
KY474094	HUN008		Hungary, Bács-Kiskun county- Kiskunfelegyhaza	H1	This study
KY474098	HUN009		Hungary, Zala Megye Gutorfólde	H5	This study
KY474094	HUN010		Hungary, Zala Megye Gutorfólde	H1	This study
KY474094	HUN011		Hungary, Zala Megye Ortaháza	H1	This study
KY474097	HUN012		Hungary, Mikófalva	H4	This study
KY474094	HUN013		Hungary, Mikófalva	H1	This study
KY474094	HUN014		Hungary, Mikófalva	H1	This study
KY474096	HUN015		Hungary, Baranya county- Diosviszlo	H3	This study
KY474094	HUN016		Hungary, Baranya Megye- Marfa	H1	This study
KY474094	HUN017		Hungary, Baranya county- Kisder	H1	This study
KY474094	HUN018		Hungary, Baranya county- Szalanta	H1	This study
KY474094	HUN019		Hungary, Baranya county- Gare	H1	This study
KY474094	HUN020		Hungary, Baz-Megye- Hercegkút	H1	This study
KY474094	HUN021		Hungary, Baz-Megye- Komlóska	H1	This study
KY474094	HUN022		Hungary, Baz-county- Makkoshotyka	H1	This study
KY474094	HUN023		Hungary, HajduBihar county- Balmazújvaros "Nagyhát"	H1	This study
KY474094	HUN024		Hungary, HajduBihar county- Balmazújvaros "Nagyhát"	H1	This study
KY474094	HUN025		Hungary, Békés county- Kotegyan	H1	This study
KY474095	HUN026		Hungary, Békés county- Kotegyan	H2	This study
KY474094	HUN027		Hungary, Békés county- Kotegyan	H1	This study
KY474095	HUN028		Hungary, Békés county- Kotegyan	H2	This study
KY474094	HUN029		Hungary, HajduBihar county- Hosszupalyi	H1	This study
NC_015526			Wuhu, Southeastern China	H1	Li et al., 2013
JF739859	AHNU:A0035		China	H1	Li et al., 2013
FJ752430				H1	Shen et al., 2010
AJ298920			Caucasus	H1	Randi et al., 2001
EU492389				H1	Lamborn et al., 2008
EU908626	C52	P. c. decollatus	Libo, China	H2	Qu et al., 2009
AM709721	Ph17	P. c. pallasi	Southern part of the Far East, Russia	H2	Kozyrenko et al., 2009
EU908621	C47	P. c. torquatus	Yuexi, and Anyang; China	H6	Qu et al., 2009
EU680834	Pco3		Wushan Country, Gansu Province, China	H11	Huang et al., 2009
FJ428699		P. c. strauchi		H11	Qu et al., 2008
EU680833	Pco2		Wushan Country, Gansu Province, China	H12	Huang et al., 2009
EU908652	C78	P. c. kiangsuensis	Yan`an, China	H12	Qu et al., 2009
FJ428698				H12	Qu et al., 2008
EU680832	Pco1		Wushan Country, Gansu Province, China	H13	Huang et al., 2009
EU908580	C6	P. c. strauchi	Zhangxian, China	H13	Qu et al., 2009
EU908676	C102	P. c. sohokotensis	Minqin, China	H14	Qu et al., 2009
EU908675	C101	P. c. sohokotensis	Minqin, China	H15	Qu et al., 2009
EU908674	C100	P. c. sohokotensis	Minqin, China	H16	Qu et al., 2009
EU908673	C99	P. c. sohokotensis	Minqin, China	H17	Qu et al., 2009
EU908672	C98	P. c. sohokotensis	Minqin, China	H18	Qu et al., 2009
EU908671	C97	P. c. vlangalii	Geermu, China	H19	Qu et al., 2009
EU908670	C96	P. c. vlangalii	Geermu, China	H20	Qu et al., 2009
EU908669	C95	P. c. sohokotensis	Minqin, China	H21	Qu et al., 2009
EU908659	C85	P. c. strauchi	Wuwei, China	H21	Qu et al., 2009
EU908639	C65	P. c. kiangsuensis; P. c. torquatus	Yan`an, and Anyang: China	H21	Qu et al., 2009
FJ428726		P. c. strauchi	China	H21	Qu et al., 2008
FJ428725		P. c. strauchi	China	H21	Qu et al., 2008
FJ428716		P. c. strauchi	China	H21	Qu et al., 2008
FJ428701		P. c. strauchi	China	H21	Qu et al., 2008
KU049722	HLSHJZ16688	P. c. alaschanicus	Helan Mountain, China	H21	Zhao et al., 2015
KF898174	PhcH26	P. c. pallasi	Northeastern China	H21	Xu et al., 2013
KF898158	PhcH10	P. c. pallasi	Northeastern China	H21	Xu et al., 2013
JX546590	H139	P. c. strauchi	Dangchang, China	H21	Qu, 2012
EU908668	C94	P. c. sohokotensis	Minqin, China	H22	Qu et al., 2009
EU908667	C93	P. c. sohokotensis	Minqin, China	H23	Qu et al., 2009
EU908666	C92	P. c. sohokotensis	Minqin, China	H24	Qu et al., 2009
EU908665	C91	P. c. sohokotensis	Minqin, China	H25	Qu et al., 2009
EU908664	C90	P. c. strauchi	Wuwei, China	H26	Qu et al., 2009
EU908660	C86	P. c. strauchi	Wuwei, China	H26	Qu et al., 2009
FJ428722		P. c. strauchi	China	H26	Qu et al., 2008
FJ428719		P. c. strauchi	China	H26	Qu et al., 2008
EU908663	C89	P. c. strauchi	Wuwei, China	H27	Qu et al., 2009
FJ428721		P. c. strauchi	China	H27	Qu et al., 2008
EU908662	C88	P. c. strauchi	Wuwei, China	H28	Qu et al., 2009
FJ428711		P. c. strauchi	China	H28	Qu et al., 2008
EU908661	C87	P. c. strauchi	Wuwei, China	H29	Qu et al., 2009
FJ428720		P. c. strauchi	China	H29	Qu et al., 2008
EU908658	C84	P. c. mongolicus	Zhaosu, China	H30	Qu et al., 2009
EU908657	C83	P. c. mongolicus	Zhaosu, China	H31	Qu et al., 2009
EU908656	C82	P. c. kiangsuensis	Yan`an, China	H32	Qu et al., 2009
EU908655	C81	P. c. kiangsuensis	Yan`an, China	H33	Qu et al., 2009
EU908654	C80	P. c. kiangsuensis	Yan`an, China	H34	Qu et al., 2009
EU908602	C28	P. c. satscheuensis	Anxi, China	H34	Qu et al., 2009
FJ428702		P. c. strauchi	China	H34	Qu et al., 2008
EU908653	C79	P. c. kiangsuensis	Yan`an, China	H35	Qu et al., 2009
EU908651	C77	P. c. kiangsuensis	Yan`an, China	H36	Qu et al., 2009
EU908650	C76	P. c. kiangsuensis	Yan`an, China	H37	Qu et al., 2009
EU908649	C75	P. c. kiangsuensis	Yan`an, China	H38	Qu et al., 2009
EU908648	C74	P. c. kiangsuensis	Hangjinqi, China	H39	Qu et al., 2009
EU908600	C26	P. c. satscheuensis	Anxi, China	H39	Qu et al., 2009
KF898168	PhcH20	P. c. pallasi	Northeastern China	H39	Xu et al., 2013
EU908647	C73	P. c. kiangsuensis	Hangjinqi, China	H40	Qu et al., 2009
EU908646	C72	P. c. kiangsuensis	Hangjinqi, China	H41	Qu et al., 2009
EU908645	C71	P. c. kiangsuensis	Hangjinqi, China	H42	Qu et al., 2009
EU908578	C4	P. c. strauchi; P. c. kiangsuensis	Zhangxian, Hangjinqi, and Yan`an; China	H42	Qu et al., 2009
FJ428708		P. c. strauchi	China	H42	Qu et al., 2008
KF898173	PhcH25	P. c. pallasi	Northeastern China	H42	Xu et al., 2013
KF898160	PhcH12	P. c. pallasi	Northeastern China	H42	Xu et al., 2013
JX546587	H136	P. c. strauchi	Qingchen, China	H42	Qu, 2012
EU908644	C70	P. c. kiangsuensis	Hangjinqi, China	H43	Qu et al., 2009
EU908643	C69	P. c. kiangsuensis	Hangjinqi, China	H44	Qu et al., 2009
EU908642	C68	P. c. kiangsuensis	Hangjinqi, China	H45	Qu et al., 2009
EU908641	C67	P. c. torquatus	Anyang, China	H46	Qu et al., 2009
EU908618	C44	P. c. torquatus	Yuexi, an Anyang; China	H46	Qu et al., 2009
EU908596	C22			H46	Qu et al., 2009
AY874874	CR2		China	H46	Zhan and Zhang, 2005a
AY874873	CR1		Shaanxi and Henan, China	H46	Zhan and Zhang, 2005b
EU908640	C66	P. c. torquatus	Anyang, China	H47	Qu et al., 2009
EU908638	C64	P. c. torquatus	Anyang, China	H48	Qu et al., 2009
EU908637	C63	P. c. pallasi; P. c. elegans	Xianghai, and Dafang; China	H49	Qu et al., 2009
EU908599	C25	P. c. torquatus	Xinyang, China	H49	Qu et al., 2009
KF898154	PhcH6	P. c. pallasi	Northeastern China	H49	Xu et al., 2013
KF898152	PhcH4	P. c. pallasi	Northeastern China	H49	Xu et al., 2013
KF898151	PhcH3	P. c. pallasi	Northeastern China	H49	Xu et al., 2013
AM709720	Ph16	P. c. pallasi	Southern part of the Far East, Russia	H49	Kozyrenko et al., 2009
AM709714	Ph10	P. c. pallasi	Southern part of the Far East, Russia	H49	Kozyrenko et al., 2009
AM709708	Ph4	P. c. pallasi	Southern part of the Far East, Russia	H49	Kozyrenko et al., 2009
AM709707	Ph3	P. c. pallasi	Southern part of the Far East, Russia	H49	Kozyrenko et al., 2009
FR821763	H5	P. c. pallasi	Russia	H49	Fisenko, 2011
FR821759	H1	P. c. pallasi	Russia	H49	Fisenko, 2011
EU908636	C62	P. c. pallasi	Xianghai, China	H50	Qu et al., 2009
KT364526			Nanning, Guangxi province, China	H50	Zhang et al., 2016
KF898155	PhcH7	P. c. pallasi		H50	Xu et al., 2013
KF898149	PhcH1	P. c. pallasi	Northeastern China	H50	Xu et al., 2013
AM709709	Ph5	P. c. pallasi	Southern part of the Far East, Russia	H50	Kozyrenko et al., 2009
AM709705	Ph1	P. c. pallasi	Southern part of the Far East, Russia	H50	Kozyrenko et al., 2009
FR821762	H4	P. c. pallasi	Russia	H50	Fisenko, 2011
FR821761	H3	P. c. pallasi	Russia	H50	Fisenko, 2011
EU908635	C61	P. c. pallasi	Xianghai, China	H51	Qu et al., 2009
EU908627	C53	P. c. decollatus	Libo, China	H51	Qu et al., 2009
EU908634	C60	Ph. c. shawii	Kashi, China	H52	Qu et al., 2009
EU908633	C59	P. c. mongolicus	Zhaosu, China	H53	Qu et al., 2009
EU908632	C58	P. c. strauchi	Chengxian, China	H54	Qu et al., 2009
EU908631	C57	P. c. suehschanensis	Weiyuan, China	H55	Qu et al., 2009
EU908630	C56	P. c. suehschanensis	Weiyuan, China	H56	Qu et al., 2009
EU908629	C55	P. c. suehschanensis	Weiyuan, China	H57	Qu et al., 2009
EU908628	C54	P. c. suehschanensis	Weiyuan, China	H58	Qu et al., 2009
EU908625	C51	P. c. torquatus	Yuexi, China	H59	Qu et al., 2009
EU908616	C42	P. c. karpowi	Aohanqi, China	H59	Qu et al., 2009
EU908615	C41	P. c. karpowi	Aohanqi, China	H59	Qu et al., 2009
EU908624	C50	P. c. torquatus	Yuexi, China	H60	Qu et al., 2009
EU908623	C49	P. c. torquatus	Yuexi, China	H61	Qu et al., 2009
EU908622	C48	P. c. torquatus	Yuexi, China	H62	Qu et al., 2009
EU908620	C46	P. c. torquatus	Yuexi, China	H63	Qu et al., 2009
EU908597	C23	P. c. torquatus	Xinyang, and Anyang; China	H63	Qu et al., 2009
EU908619	C45	P. c. torquatus	Yuexi, China	H64	Qu et al., 2009
EU908617	C43	P. c. torquatus	Yuexi, China	H65	Qu et al., 2009
EU908614	C40	P. c. karpowi	Aohanqi, China	H66	Qu et al., 2009
EU908613	C39	P. c. karpowi	Aohanqi, China	H67	Qu et al., 2009
EU908612	C38	P. c. karpowi	Aohanqi, China	H68	Qu et al., 2009
EU908611	C37	P. c. karpowi	Aohanqi, China	H69	Qu et al., 2009
EU908610	C36	P. c. karpowi	Aohanqi, China	H70	Qu et al., 2009
EU908609	C35	P. c. karpowi	Aohanqi, China	H71	Qu et al., 2009
EU908608	C34	P. c. karpowi	Aohanqi, China	H72	Qu et al., 2009
EU908607	C33	P. c. karpowi	Aohanqi, China	H73	Qu et al., 2009
EU908606	C32	P. c. karpowi	Aohanqi, China	H74	Qu et al., 2009
EU908605	C31	P. c. karpowi	Aohanqi, China	H75	Qu et al., 2009
EU908604	C30	P. c. karpowi	Aohanqi, China	H76	Qu et al., 2009
EU908603	C29	P. c. satscheuensis	Anxi, China	H77	Qu et al., 2009
EU908601	C27	P. c. satscheuensis	Anxi, China	H78	Qu et al., 2009
EU908598	C24	P. c. torquatus	Xinyang, China	H79	Qu et al., 2009
EU908595	C21	P. c. edzinensis	Jinta, China	H80	Qu et al., 2009
EU908594	C20	P. c. edzinensis	Jinta, China	H81	Qu et al., 2009
EU908593	C19	P. c. edzinensis	Jinta, China	H82	Qu et al., 2009
EU908592	C18	P. c. edzinensis	Jinta, China	H83	Qu et al., 2009
FJ428715	H18	P. c. strauchi	Jinta, China	H83	Qu et al., 2008
EU908591	C17	P. c. satscheuensis	Anxi, China	H84	Qu et al., 2009
EU908590	C16	P. c. satscheuensis	Anxi, China	H85	Qu et al., 2009
EU908589	C15	P. c. satscheuensis	Anxi, China	H86	Qu et al., 2009
EU908588	C14	P. c. strauchi	Chengxian, China	H87	Qu et al., 2009
EU908587	C13	P. c. strauchi	Chengxian, China	H88	Qu et al., 2009
EU908585	C11	P. c. strauchi	Chengxian, China	H88	Qu et al., 2009
EU908586	C12	P. c. strauchi	Chengxian, China	H89	Qu et al., 2009
EU908584	C10	P. c. strauchi	Chengxian, China	H90	Qu et al., 2009
EU908583	C9	P. c. strauchi	Chengxian, China	H91	Qu et al., 2009
EU908582	C8	P. c. strauchi	Chengxian, China	H92	Qu et al., 2009
EU908581	C7	P. c. strauchi	Chengxian, China	H93	Qu et al., 2009
EU908579	C5	P. c. strauchi	Zhangxian, China	H94	Qu et al., 2009
EU908577	C3	P. c. strauchi	Zhangxian, China	H95	Qu et al., 2009
EU908576	C2	P. c. strauchi	Zhangxian, China	H96	Qu et al., 2009
EU908575	C1	P. c. strauchi	Zhangxian, China	H97	Qu et al., 2009
FJ428714	H17	P. c. strauchi	Guazhou, China	H97	Qu et al., 2008
KF898167	PhcH19	P. c. pallasi	northeastern China	H101	Xu et al., 2013
KF898169	PhcH21	P. c. pallasi	northeastern China	H102	Xu et al., 2013
KF898161	PhcH13	P. c. pallasi	northeastern China	H102	Xu et al., 2013
KF898159	PhcH11	P. c. pallasi	northeastern China	H102	Xu et al., 2013
FJ428704		P. c. strauchi	China	H103	Qu et al., 2008
KF898165	PhcH17	P. c. pallasi	Northeastern China	H103	Xu et al., 2013
KF898170	PhcH22	P. c. pallasi	Northeastern China	H106	Xu et al., 2013
FJ428728		P. c. strauchi	China	H107	Qu et al., 2008
FJ428727		P. c. strauchi	China	H108	Qu et al., 2008
JX546584	H133	P. c. strauchi	Huzhu,China	H108	Qu, 2012
FJ428724		P. c. strauchi	China	H109	Qu et al., 2008
FJ428718		P. c. strauchi	China	H111	Qu et al., 2008
KF898166	PhcH18	P. c. pallasi	Northeastern China	H111	Xu et al., 2013
KF898156	PhcH8	P. c. pallasi	Northeastern China	H111	Xu et al., 2013
FJ428717		P. c. strauchi	China	H112	Qu et al., 2008
FJ428713		P. c. strauchi	China	H113	Qu et al., 2008
FJ428712		P. c. strauchi	China	H114	Qu et al., 2008
FJ428710		P. c. strauchi	China	H115	Qu et al., 2008
FJ428709		P. c. strauchi	China	H116	Qu et al., 2008
FJ428707		P. c. strauchi	China	H117	Qu et al., 2008
FJ428706		P. c. strauchi	China	H118	Qu et al., 2008
FJ428705		P. c. strauchi	China	H119	Qu et al., 2008
FJ428703		P. c. strauchi	China	H120	Qu et al., 2008
FJ428700		P. c. strauchi	China	H121	Qu et al., 2008
KF898172	PhcH24	P. c. pallasi	Northeastern China	H122	Xu et al., 2013
KF898171	PhcH23	P. c. pallasi	Northeastern China	H123	Xu et al., 2013
KF898164	PhcH16	P. c. pallasi	Northeastern China	H124	Xu et al., 2013
KF898163	PhcH15	P. c. pallasi	Northeastern China	H125	Xu et al., 2013
KF898162	PhcH14	P. c. pallasi	Northeastern China	H126	Xu et al., 2013
KF898157	PhcH9	P. c. pallasi	Northeastern China	H127	Xu et al., 2013
KF898153	PhcH5	P. c. pallasi	Northeastern China	H128	Xu et al., 2013
FR821765	H7	P. c. pallasi	Russia	H128	Fisenko, 2011
KF898150	PhcH2	P. c. pallasi	Northeastern China	H129	Xu et al., 2013
AM709718	Ph14	P. c. pallasi	Southern part of the Far East, Russia	H129	Kozyrenko et al., 2009
AM709712	Ph8	P. c. pallasi	Southern part of the Far East, Russia	H129	Kozyrenko et al., 2009
AM709722	Ph18	P. c. pallasi	Southern part of the Far East, Russia	H130	Kozyrenko et al., 2009
AM709719	Ph15	P. c. pallasi	Southern part of the Far East, Russia	H131	Kozyrenko et al., 2009
AM709717	Ph13	P. c. pallasi	Southern part of the Far East, Russia	H132	Kozyrenko et al., 2009
AM709716	Ph12	P. c. pallasi	Southern part of the Far East, Russia	H133	Kozyrenko et al., 2009
AM709715	Ph11	P. c. pallasi	Southern part of the Far East, Russia	H134	Kozyrenko et al., 2009
AM709713	Ph9	P. c. pallasi	Southern part of the Far East, Russia	H135	Kozyrenko et al., 2009
AM709711	Ph7	P. c. pallasi	Southern part of the Far East, Russia	H136	Kozyrenko et al., 2009
AM709710	Ph6	P. c. pallasi	Southern part of the Far East, Russia	H137	Kozyrenko et al., 2009
AM709706	Ph2	P. c. pallasi	Southern part of the Far East, Russia	H137	Kozyrenko et al., 2009
JX546589	H138	P. c. strauchi	Dangchang, China	H138	Qu, 2012
JX546588	H137	P. c. strauchi	Dangchang, China	H139	Qu, 2012
JX546586	H135	P. c. strauchi	Qingchen, China	H140	Qu, 2012
JX546585	H134	P. c. strauchi	Huzhu,China	H141	Qu, 2012
FR821764	H6	P. c. pallasi	Russia	H142	Fisenko, 2011
FR821760	H2	P. c. pallasi	Russia	H143	Fisenko, 2011
References
Fisenko, P. V., 2011. Population genetic structure of Phasianus colchicus in Russian Far. Direct Submission. Genbank unpublished
Huang, Z., Liu, N., Cheng, Y., Mei, W., Wen, L., Zhang, L. and Yu, X., 2009. Phylogenetic relationships of four endemic genera of the Phasianidae in China based on mitochondrial DNA control-region genes. Molecular phylogenetics and evolution, 53(2), pp.378-383.
Kozyrenko, M.M., Fisenko, P.V. and Zhuravlev, Y.N., 2009. Genetic variation of Manchurian pheasant (Phasianus colchicus pallasi Rotshild, 1903) inferred from mitochondrial DNA control region sequences. Russian journal of genetics, 45(4), pp.460-468.
Lamborn,I.T., Latini,M.R., Haggan,J.P., McPherson,P., Carl,D.J., Brenner,F.J. and Ray,D.B. 2008. Resolution of the Phylogenetic Position of the Northern Bobwhite (Colinus virginianus): Using Complete Mitochondrial DNA D-loop Sequences of the Chukar Partridge (Alectoris Chukar), Ruffed Grouse (Bonasa umbellus), and Ring-Necked Pheasant (Phasianus colchicus) to Reconstruct a Phylogeny.Genbankunpubl…
Li, X., Ren, Q., Kan, X., Qian, C., Li, X. and Qian, M., 2013. Complete mitochondrial genome of the ring-necked pheasant, Phasianus colchicus (Galliformes: Phasianidae). Mitochondrial DNA, 24(2), pp.89-90.
Qu, J., Zhang, J. and Liu, N., 2008. Ecological genetics of Strauch’s Pheasant (Phasianus colchicus strauchi): correlation between environmental factors and population genetic variability. Genbank unpublished.
Qu, J., Liu, N., Bao, X. and Wang, X., 2009. Phylogeography of the ring-necked pheasant (Phasianus colchicus) in China. Molecular Phylogenetics and Evolution, 52(1), pp.125-132.
Qu,J., 2012. Subspecies boundaries and evolutionary history of the ring-necked pheasant. Direct Submission. Genbank unpublished
Randi, E., Lucchini, V., Hennache, A., Kimball, R.T., Braun, E.L. and Ligon, J.D., 2001. Evolution of the mitochondrial DNA control region and cytochrome b genes and the inference of phylogenetic relationships in the avian genus Lophura (Galliformes). Molecular Phylogenetics and Evolution, 19(2), pp.187-201.
Shen, Y.Y., Liang, L., Sun, Y.B., Yue, B.S., Yang, X.J., Murphy, R.W. and Zhang, Y.P., 2010. A mitogenomic perspective on the ancient, rapid radiation in the Galliformes with an emphasis on the Phasianidae. BMC evolutionary biology, 10(1), p.132.
Xu, X. L., Fu, Y., Wang, Y. and Bai, S. Y., 2013. Genetic divergence in northeast subspecies of the ring-necked pheasant. Genbank unpublished
Zhang, Y., Xie, Z., Xie, Z., Deng, X., Xie, L., Fan, Q., Luo, S., Liu, J., Huang, L., Huang, J. and Zeng, T., 2016. Complete sequence determination and analysis of the Guangxi Phasianus colchicus (Galliformes: Phasianidae) mitochondrial genome. Mitochondrial DNA Part A, 27(6), pp.4600-4602.
Zhan, X.J. and Zhang, Z.W., 2005a. Molecular phylogeny of the long-tailed pheasant. Genbank unpublished
Zhan, X.J. and Zhang, Z.W., 2005b. Molecular phylogeny of avian genus Syrmaticus based on the mitochondrial cytochrome b gene and control region. Zoological science, 22(4), pp.427-435.
Zhao, C., Liu, Z., Sun, Y. and Gao, H., 2015. Direct Submission. Genbank unpublished
